# Supplementary material for: Phytochemical Compositions and Antioxidant Activities of Essential Oils Extracted from the Flowers of Paeonia delavayi Using Supercritical Carbon Dioxide Fluid
Source: Molecules. 2022 May 7;27(9):3000. doi: 10.3390/molecules27093000 (PMC9099896; doi:10.3390/molecules27093000)
Supplement: Supplementary file 1 [file molecules-27-03000-s001.zip]

Archive with 1 entries (1 files):
- molecules-1694722-supplementary.pdf
